# Supplementary material for: Impact of rheumatoid arthritis on Alzheimer’s disease: A two-sample bidirectional Mendelian randomization study
Source: Medicine (Baltimore). 2025 Dec 12;104(50):e46518. doi: 10.1097/MD.0000000000046518 (PMC12708104; doi:10.1097/MD.0000000000046518)
Supplement: Supplementary file 1 [file medi-104-e46518-s001.xlsx]

## Sheet: SNP information
Exposure	rsID	EAF	P-value	beta	SE(beta)	N	R2	F value
Rheumatoid arthritis	rs6679677	0.112873	2.5439e-33	0.3051	0.0254	417256	0.000345672	144.283
	rs10797431	0.403594	1.064e-08	-0.074	0.0129	417256	7.88583e-05	32.9065
	rs11889341	0.249601	2.70894e-17	0.1232	0.0146	417256	0.000170624	71.2055
	rs7731626	0.278947	9.77462e-18	-0.1343	0.0157	417256	0.000175337	73.173
	rs62395272	0.110971	6.60389e-53	0.3146	0.0206	417256	0.000558647	233.228
	rs142144003	0.111153	1.08793e-88	0.4134	0.0207	417256	0.000954955	398.84
	rs9277814	0.510227	6.1235e-20	0.1322	0.0145	417256	0.000199176	83.1237
	rs9469053	0.0454311	1.22096e-20	-0.2907	0.0312	417256	0.000208012	86.8118
	rs35139284	0.319092	1e-200	0.5387	0.0149	417256	0.00312292	1307.13
	rs9494894	0.0417083	2.48399e-08	0.1726	0.031	417256	7.42888e-05	30.9996
	rs362531	0.0614836	3.47136e-17	-0.2121	0.0252	417256	0.000169748	70.8399
	rs28362859	0.100049	9.89692e-13	0.1465	0.0205	417256	0.00012238	51.07
	rs35511257	0.074625	4.38228e-64	0.6889	0.0408	417256	0.000682799	285.095
	rs3757387	0.34443	1.46589e-13	0.1086	0.0147	417256	0.000130787	54.5787
	rs10261758	0.710671	1.46599e-08	-0.081	0.0143	417256	7.68886e-05	32.0845
	rs2618444	0.387409	6.71429e-12	0.1005	0.0146	417256	0.000113547	47.3832
	rs1776616	0.664992	2.40802e-09	0.0832	0.0139	417256	8.58573e-05	35.8274
	rs71508903	0.210869	2.536e-08	0.0872	0.0157	417256	7.39263e-05	30.8483
	rs2156698	0.4561	1.43701e-08	-0.0745	0.0131	417256	7.75057e-05	32.3421
	rs34536443	0.0427749	3.03403e-08	-0.2367	0.0427	417256	7.36387e-05	30.7283
	rs5754100	0.244139	9.20407e-09	0.086	0.015	417256	7.8773e-05	32.871
	rs5757628	0.427512	7.58001e-10	0.0966	0.0157	417256	9.07221e-05	37.8576
Alzheimer’s disease	rs679515	0.807637	2.15735e-09	-0.106525	0.0177972	453733	7.89524e-05	35.826
	rs6733839	0.373734	5.4689e-19	0.131099	0.0147263	453733	0.000174637	79.2519
	rs34360977	0.0480299	1.59875e-09	-0.208069	0.0344824	453733	8.02388e-05	36.4098
	rs867230	0.582085	4.20504e-09	0.0855549	0.0145603	453733	7.60879e-05	34.5261
	rs7912495	0.496547	8.6858e-09	0.0820375	0.014256	453733	7.29789e-05	33.1152
	rs611267	0.683231	6.19013e-15	0.120786	0.0154853	453733	0.000134071	60.8404
	rs11157933	0.883572	1.20157e-08	-0.122906	0.0215644	453733	7.1588e-05	32.484
	rs117539833	0.0454053	6.95985e-10	0.201586	0.0326878	453733	8.38132e-05	38.0318
	rs5848	0.344715	1.01815e-09	0.0909186	0.0148887	453733	8.21781e-05	37.2898
	rs9468	0.0960496	4.9381e-08	-0.137217	0.0251611	453733	6.55432e-05	29.7409
	rs138573164	0.0365302	1.03276e-123	0.778023	0.0328896	453733	0.00123178	559.585
	rs28615360	0.0116348	6.85488e-29	0.653002	0.0585448	453733	0.000274115	124.409
	rs1132899	0.555399	8.31955e-48	0.208514	0.0143548	453733	0.000464808	210.996
	rs139713267	0.00823562	8.34834e-17	0.587482	0.0705584	453733	0.000152765	69.325
	rs8113128	0.0427724	8.95571e-29	0.369742	0.0332201	453733	0.000272946	123.878
	rs139272957	0.0308586	8.11802e-09	0.225321	0.0390776	453733	7.32682e-05	33.2465
	rs116948137	0.0225172	2.74998e-09	0.268799	0.0452077	453733	7.79105e-05	35.3532
	rs188751991	0.0555453	3.51852e-08	0.166082	0.030123	453733	6.69914e-05	30.3981
	rs117090603	0.0274725	3.23832e-08	-0.260017	0.0470361	453733	6.73459e-05	30.559
